# Supplementary material for: Influence of Diet on Reproducible Corticosterone Levels in a Mouse Model of Maternal Separation with Early Weaning
Source: Life (Basel). 2024 Jul 15;14(7):880. doi: 10.3390/life14070880 (PMC11277828; doi:10.3390/life14070880)
Supplement: Supplementary file 1 [file life-14-00880-s001.zip]

Archive with 2 entries (2 files):
- life-3067782-Table S1.pdf
- life-3067782-Video S1.mp4
